# Supplementary material for: Computational Retinal Microvascular Biomarkers from an OCTA Image in Clinical Investigation
Source: Biomedicines. 2024 Apr 15;12(4):868. doi: 10.3390/biomedicines12040868 (PMC11048516; doi:10.3390/biomedicines12040868)
Supplement: Supplementary file 1 [file biomedicines-12-00868-s001.zip]

Archive with 1 entries (1 files):
- biomedicines-2817181-supplementary.pdf
